# Supplementary material for: Structural and functional insights into the lipid regulation of human anion exchanger 2
Source: Nat Commun. 2024 Jan 26;15:759. doi: 10.1038/s41467-024-44966-0 (PMC10810954; doi:10.1038/s41467-024-44966-0)
Supplement: Supplementary file 4 — Source Data [file 41467_2024_44966_MOESM4_ESM.xlsx]

## Sheet: Fig.  3b
	WT	R932A	R932H	K1147A	K1147H	H1148A	H1148Y	R932A/K1147A/H1148A	R1060A
base flux (% AE2 WT)	78.9509	39.7849		11.8367		102.956		3.8199	4.68715
	82.6739	63.0962		14.6441		34.2917		3.8141	1.50377
	73.2712	12.7528		23.764		65.9851		4.8883	5.21776
	102.326	19.7968		16.8571		37.6813		9.2209	2.77429
	99.0106	8.54413		46.8267		43.0026		4.0457	4.01069
	111.163	31.8597		55.432		49.0273		3.5711
	116.081	32.9658		50.368		18.8126		6.9609
	136.524	14.0756		23.076		81.161		6.7973
						72.03
						46.0078
						32.3904
base flux (% AE2 WT)	137.042	17.8244			44.5197	137.042		9.96596	1.36138
	82.4173	19.1233			28.9282	82.4173		8.31961	4.86827
	130.879	10.6249			74.0947	130.879		10.053	0.415536
	145.259	14.4926			71.309	145.259		3.83712	1.41196
	81.3152	31.9545			55.643	81.3152		26.4117
	105.916	18.1196			66.4531	105.916		6.86643
	81.3501	14.0368			65.3649	81.3501		7.33747
	75.8389	100.855				75.8389		24.2517
	59.9807					59.9807
base flux (% AE2 WT)	66.4602					110.453	54.184	6.32648	5.41859
	100.332					37.953	31.6041	29.3404	8.01309
	121.292					64.6965	44.479	31.2006	5.36271
	107.559					119.96	126.259	16.0528	3.4594
	137.284					119.784	69.4211	32.7196	11.2963
	65.2081					51.0989	69.8857	15.8938
	105.423					55.2437	75.8691	28.5627
	96.3596					44.9765	83.1743
	105.326						63.7788
	94.7558						27.8479
							58.0798
							61.8866
							52.1103
base flux (% AE2 WT)	125.73	28.2755	18.6218	13.3593		59.2812			3.54467
	100.675	30.4455	23.5699	37.7736		115.928			2.70454
	72.8235	23.4847	6.23871	44.4237		67.9835			3.05864
	94.8414	33.4743	8.97952	19.6674		44.1722			2.19225
	78.4275	17.5889	9.76755	21.3624		38.2681			4.12974
	100.583	46.8329	9.3006	33.6255		51.1012			5.93815
	59.1416	28.9765		46.1965		39.564			2.95284
	152.233			12.9221		32.0809			3.6541
				32.8188		22.804			1.9002
				83.4617					2.1427
				67.708
				42.5308
				37.2085

## Sheet: Fig. 3c-h
	pHi
Time(s)	AE2 WT	R932A	K1147A	H1148A	R932A/K1147A/H1148A	R1060A
0	8.00156	7.88751	7.8197	7.80765	7.64857	7.71582
10	7.92711	7.8307	7.7483	7.78453	7.6913	7.65223
20	7.85213	7.83775	7.79845	7.79043	7.56997	7.74555
30	7.88495	7.82649	7.78982	7.77991	7.58365	7.7163
40	7.8938	7.79164	7.75175	7.77453	7.54437	7.67501
50	7.8398	7.81054	7.73864	7.7989	7.5425	7.64364
60	7.85383	7.75967	7.75987	7.77442	7.51621	7.66868
70	7.84074	7.80636	7.78074	7.81062	7.47284	7.68642
80	7.85905	7.76833	7.72335	7.74771	7.47224	7.66879
90	7.821	7.75959	7.71556	7.75249	7.45352	7.62941
100	7.827	7.73953	7.69591	7.75611	7.47795	7.6323
110	7.80197	7.75801	7.7429	7.70493	7.47593	7.65315
120	7.87862	7.77105	7.67727	7.78853	7.47863	7.65942
130	7.87979	7.74495	7.69357	7.7558	7.43465	7.63342
140	7.84173	7.74749	7.67158	7.75401	7.49364	7.60601
150	7.76068	7.75311	7.59371	7.76212	7.44375	7.62792
160	7.75532	7.72799	7.71205	7.78378	7.4531	7.62463
170	7.83035	7.71249	7.66414	7.73048	7.44839	7.59392
180	7.76235	7.68732	7.61079	7.73329	7.40743	7.57379
190	7.67166	7.68566	7.58357	7.73552	7.41385	7.52652
200	7.35777	7.45871	7.40328	7.67588	7.41233	7.5261
210	7.02205	7.31404	7.14623	7.69547	7.301	7.55736
220	6.98071	7.22632	7.03572	7.65163	7.25924	7.5107
230	6.93322	7.14894	6.93413	7.54949	7.26469	7.4796
240	6.93252	7.13113	6.94351	7.51837	7.22056	7.44307
250	6.97479	7.04619	6.9742	7.38193	7.12751	7.4363
260	6.90377	7.03911	6.95484	7.2336	7.07353	7.36355
270	6.89705	7.03376	6.90137	7.17092	7.05065	7.32748
280	6.89295	7.02669	6.90957	7.12917	7.00568	7.2743
290	6.88525	6.99498	6.94878	7.06238	6.92159	7.25645
300	6.90305	6.98359	6.93287	7.00715	6.91404	7.24765
310	6.87026	6.95624	6.97017	6.98527	6.90562	7.16851
320	6.89921	6.97149	6.89898	6.96422	6.84474	7.14966
330	6.83432	6.95832	6.93361	6.94392	6.83167	7.15096
340	6.89502	6.97769	6.93304	6.91893	6.80409	7.15338
350	6.90921	6.92098	6.92268	6.9198	6.82435	7.10606
360	6.87254	6.97388	6.85623	6.89909	6.78379	7.06801
370	6.84909	6.94853	6.87887	6.90258	6.78797	7.05263
380	6.88096	6.93914	6.8948	6.86984	6.80381	7.07315
390	6.84745	6.93775	6.90669	6.89539	6.75179	7.02254

## Sheet: Fig.3j
	AE2-WT	AE2-WT + 1 μΜ wortmannin	AE2-WT + 30 μΜ m-3m3FBS
base flux (% AE2 WT)	169.18	28.1879	87.3222
	63.4168	24.2651	50.0459
	69.2565	30.8304	48.3385
	60.9182	86.6889	49.2658
	65.424	61.7515	24.9418
	171.805	35.3663	81.4462
		78.7413
		49.4321
	118.693	10.4468	32.071
	132.643	51.4109	79.7578
	52.7414	43.6813	113.669
	110.287	19.009	20.2095
	145.708	53.449	8.0678
	91.7849	10.8926	89.8979
	48.1415		20.5325
			86.0984
			9.7037

## Sheet: Fig. 4f
	Temperature (℃)	AE2-WT (%)			AE2-R932A/K1147A/H1148A (%)
	4	100	100	100	100	100	100
	20	108.33	103.7	103.45	99.2	97.65	98.81
	50	89.74	85.49	87.1	78.85	80.65	77.05
	55	35.26	34.2	35.48	32.69	34.05	31.15
	60	16.67	16.58	19.35	18.85	19.71	18.03
	70	8.01	7.77	8.39	9.62	10.75	8.2
	100	1.67	1.85	1.72	2.94	1.52	1.06

## Sheet: Fig. 4g
	Temperature (℃)	AE1-WT (%)			AE1-R602A/K817A/Y818A (%)
	4	100	100	100	100	100	100
	20	97.1	92.34	105.35	99.33	93.45	97.78
	45	87.5	85.37	88.57	99.2	97.65	98.81
	55	56	57.93	61.43	74.8	72.94	72.62
	65	33.5	34.15	38.57	48	47.06	50
	70	12.5	12.2	14.29	19.2	20	20.24
	100	0.29	0.36	0.11	0.27	0.36	0.22

## Sheet: Supplementary Fig. 3k
		WT-HAi-GFP	R932A	R932H	K1147A	K1147H	H1148A	H1148Y	R932A/K1147A/H1148A	R1138C
	PE/FITC (intensity, fold of WT-HAi-GFP)	0.85899	0.698358	0.825107	0.896127	1.04615	0.750845	0.611837	0.605666	0.129204
		1.00238	0.756753	0.779315	0.90075	0.927919	0.755152	1.12518	0.684049	0.093832
		1.13863	0.768467	0.667824	1.10357	0.945267	0.721882	0.638031	0.678626	0.071491
		0.984541
		1.02396
		0.991498

## Sheet: Supplementary Fig. 4h
	pH	AE2-WT (%)			AE1-WT (%)
	6.5	82.5	83.92	83.9	74.93	74.32	74.77
	7	64	66.33	65.85	79.39	79.19	77.44
	7.4	53	56.28	55.12	82.17	80.41	80.11
	8	57	56.78	58.05	83.43	77.3	78.64
